# Supplementary material for: Magnetic Particle Imaging-Guided Thermal Simulations for Magnetic Particle Hyperthermia
Source: Nanomaterials (Basel). 2024 Jun 20;14(12):1059. doi: 10.3390/nano14121059 (PMC11206764; doi:10.3390/nano14121059)
Supplement: Supplementary file 1 [file nanomaterials-14-01059-s001.zip]

Archive with 1 entries (1 files):
- nanomaterials-2998661-supplementary.pdf
